# Supplementary material for: Development and Evaluation of Compact Semi-Synthetic Promoters for Enhanced Antigen Expression in Adenoviral-Vectored Vaccines
Source: Vaccines (Basel). 2026 Mar 13;14(3):260. doi: 10.3390/vaccines14030260 (PMC13030575; doi:10.3390/vaccines14030260)
Supplement: Supplementary file 1 [file vaccines-14-00260-s001.zip]

Archive with 1 entries (1 files):
- vaccines-4156264-supplementary.pdf
